# Supplementary material for: Integrative analysis of Mendelian randomization and gene expression profiles reveals a null causal relationship between adiponectin and diabetic retinopathy
Source: Adipocyte. 2023 Jul 17;12(1):2234522. doi: 10.1080/21623945.2023.2234522 (PMC10353325; doi:10.1080/21623945.2023.2234522)
Supplement: Supplemental Material [file KADI_A_2234522_SM8840.xls]

## Sheet: mr_base_harmonised_data(1).csv
SNP	effect_allele.exposure	other_allele.exposure	beta.exposure	beta.outcome	eaf.exposure	eaf.outcome	chr	pos	se.outcome	pval.outcome	pval.exposure
rs1108842	C	A	0.029927	-0.0296	0.4583	0.4959	3	52720080	0.0131	0.0243798	3.66016e-11
rs12051272	T	G	-0.276549	0.0163	0.009091	0.0816	16	82663288	0.0241	0.500299	1e-200
rs1597466	T	G	-0.043765	0.0022	0.09167	0.0631	3	150055561	0.0272	0.9366	1.88999e-08
rs17366568	A	G	-0.154104	0.0571	0.90833	0.1394	3	186570453	0.019	0.00269799	1e-200
rs2062632	C	T	-0.054666	0.0252	0.6864	0.2396	3	186461181	0.0154	0.1019	2.52e-19
rs2927324	T	C	0.031514	-0.0231	0.4746	0.5783	16	81512821	0.0133	0.0829698	1.29003e-11
rs2980879	T	A	0.029851	0.0079	0.375	0.2751	8	126481475	0.0147	0.589899	1.07999e-08
rs601339	G	A	0.039007	-0.0088	0.15	0.1646	12	123174743	0.0177	0.6185	3.8699e-11
rs6810075	C	T	-0.066402	-0.0026	0.6333	0.5217	3	186548565	0.0132	0.8414	1e-200
rs731839	A	G	0.036626	0.0054	0.6724	0.6574	19	33899065	0.0138	0.6965	2.19989e-13
rs7615090	G	T	-0.058149	-0.0084	0.8833	0.1516	3	186591003	0.0186	0.6522	2.80996e-11
rs7955516	C	A	0.026448	-0.0124	0.4417	0.2957	12	20498036	0.0144	0.3869	2.43002e-08
rs7964945	A	T	0.036875	0.0212	0.8083	0.8234	12	124437668	0.0172	0.2182	2.61e-08
rs8042532	G	T	-0.339734	-0.0081	0.991667	0.04053	15	74255230	0.0335	0.8079	2.86003e-09
